# Supplementary material for: Synthesis and Biological Evaluation of Novel Piperidine-3-Carboxamide Derivatives as Anti-Osteoporosis Agents Targeting Cathepsin K
Source: Molecules. 2024 Aug 24;29(17):4011. doi: 10.3390/molecules29174011 (PMC11396514; doi:10.3390/molecules29174011)
Supplement: Supplementary file 1 [file molecules-29-04011-s001.zip]

Archive with 1 entries (1 files):
- molecules-3145112-supplementary.pdf
